# Supplementary material for: TRIM37 Promotes Pancreatic Cancer Progression through Modulation of Cell Growth, Migration, Invasion, and Tumor Immune Microenvironment
Source: Int J Mol Sci. 2022 Jan 21;23(3):1176. doi: 10.3390/ijms23031176 (PMC8835669; doi:10.3390/ijms23031176)
Supplement: Supplementary file 1 [file ijms-23-01176-s001.zip]

Archive with 1 entries (1 files):
- ijms-1465706-supplementary.pdf
